# Supplementary material for: Excess methane emissions from shallow water platforms elevate the carbon intensity of US Gulf of Mexico oil and gas production
Source: Proc Natl Acad Sci U S A. 2023 Apr 3;120(15):e2215275120. doi: 10.1073/pnas.2215275120 (PMC10104567; doi:10.1073/pnas.2215275120)
Supplement: Supplementary file 2 — Dataset S01 (CSV) [file pnas.2215275120.sd01.csv]

Dataset 1 for Excess Methane Emissions from Shallow Water Platforms Elevate the Carbon Intensity of U.S. Gulf of Mexico Oil and Gas Production
Description
Facility level fluxes calcaulated from aircraft data collected by the F3UEL project in August 2020
Flaring and Fossil Fuel: Emissions and Losses (F3UEL) website: https://graham.umich.edu/f3uel
Column	Definition
CH4 (kg/hr)	mean
CH4 Uncertainty (kg/hr)	standard deviation of uncertainty
CO2 (kg/hr)	mean
CO2 Uncertainty (kg/hr)	standard deviation of uncertainty
laps	number of laps aircraft flew around the facility
wind direction (from 0 degrees N)	average wind dierction
wind speed (m/s)	average wind speed
NO (kg/hr)_VNOx	mean calculated only using segments where NO2 continuous data was collected and excluding segments that did not collect NO2 because of calibration
NO Uncertainty (kg/hr)_VNOx	uncertainty calculated only using segments where NO2 continuous data was collected and excluding segments that did not collect NO2 because of calibration
NO2 (kg/hr)_VNOx	mean calculated only using segments where NO2 continuous data was collected and excluding segments that did not collect NO2 because of calibration
NO2 Uncertainty (kg/hr)_VNOx	uncertainty calculated only using segments where NO2 continuous data was collected and excluding segments that did not collect NO2 because of calibration
CH4 (kg/hr)_VNOx	mean calculated only using segments where NO2 continuous data was collected and excluding segments that did not collect NO2 because of calibration
CH4 Uncertainty (kg/hr)_VNOx	uncertainty calculated only using segments where NO2 continuous data was collected and excluding segments that did not collect NO2 because of calibration
CO2 (kg/hr)_VNOx	mean calculated only using segments where NO2 continuous data was collected and excluding segments that did not collect NO2 because of calibration
CO2 Uncertainty (kg/hr)_VNOx	uncertainty calculated only using segments where NO2 continuous data was collected and excluding segments that did not collect NO2 because of calibration
laps_VNOx	laps only using segments where NO2 continuous data was collected and excluding segments that did not collect NO2 because of calibration
wind direction (from 0 degrees N)_VNOx	wind direction only using segments where NO2 continuous data was collected and excluding segments that did not collect NO2 because of calibration
wind speed (m/s)_VNOx	wind speed only using segments where NO2 continuous data was collected and excluding segments that did not collect NO2 because of calibration
Date	lon	lat	CH4 (kg/hr)	CH4 Uncertainty (kg/hr)	CO2 (kg/hr)	CO2 Uncertainty (kg/hr)	laps	wind direction (from 0 degrees N)	wind speed (m/s)	NO (kg/hr)_VNOx	NO Uncertainty (kg/hr)_VNOx	NO2 (kg/hr)_VNOx	NO2 Uncertainty (kg/hr)_VNOx	CH4 (kg/hr)_VNOx	CH4 Uncertainty (kg/hr)_VNOx	CO2 (kg/hr)_VNOx	CO2 Uncertainty (kg/hr)_VNOx	laps_VNOx	wind direction (from 0 degrees N)_VNOx	wind speed (m/s)_VNOx
8/20/2020	-91.799858	29.683411	804	127	78517	11780	13	349	4.4	1.517	0.428	7.776	2.355	702.8	153.6	68227	15450	9	348	4.4
8/10/2020	-91.443175	29.439383	901	278	9050	3701	15	222	1.8	0.849	0.402	3.952	1.322	774.3	277.6	976	654	12	220	1.7
8/20/2020	-91.443175	29.439383	64	7	-523	650	15	318	5.4	0.056	0.111	0.545	0.192	48.6	7.2	4331	551	13	317	5.4
8/15/2020	-89.1157	29.5773	640	112	29517	3689	23	296	3.2	4	9	25	5	606	114	27193	2740	19	296	3.2
8/15/2020	-89.785422	29.378547	32	88	7624	2161	5	264	4.4	0	0	0	1	40	84	1564	1237	3	259	4.3
8/20/2020	-91.9197	29.4542	104	55	5804	1280	15	350	5.9	0.113	0.102	1.454	0.329	109.9	53.8	11137	1382	12	349	5.9
8/10/2020	-91.9197	29.4542	68	20	3367	935	18	190	2.5	0.07	0.188	0.632	0.3	45.8	13.9	682	223	13	191	2.5
8/16/2020	-89.4535	28.3924	28	33	1007	1941	23	1	4.4	8	5	5	1	15	45	7771	3100	17	1	4.5
8/19/2020	-90.027	27.19546	1	3	9975	4064	16	257	4	4.872	2.404	13.821	4.1	3.1	2.8	5980	3370	11	257	4
8/19/2020	-90.135	27.30062	15	3	25350	4812	20	270	3	18.406	4.538	48.651	8.612	13.4	3	21701	5102	16	267	3.3
8/14/2020	-91.2532	28.7391	31	24	-363	335	11	260	3.6	0.038	0.093	0.145	0.177	38.7	27.7	5	88	9	261	3.6
8/16/2020	-89.798	28.97043	-1	5	-1689	2402	7	24	0.6	0	0	0	0	1	4	-236	1126	4	19	0.7
8/15/2020	-90.0311	28.9455	760	355	-9820	1893	13	237	6.2	5	2	16	6	533	392	2648	1192	10	239	5.9
8/14/2020	-91.0871	28.3697	0	1	1368	495	5	226	4.6	-0.012	0.168	-0.075	0.193	0	1.3	78	120	4	253	3.1
8/14/2020	-91.7319	28.7908	3	1	831	295	6	246	3.8	-0.093	0.121	-0.054	0.205	2.4	0.9	-43	68	3	246	3.8
8/14/2020	-91.545	28.5343	0	1	521	1476	2	246	3.6	0.097	0.201	0.022	0.183	0.1	0.6	140	125	2	246	3.5
8/14/2020	-91.2116	28.73496	-7	16	801	1630	2	267	3.8	0.057	0.297	-0.077	0.428	-7.1	15.4	-116	210	2	267	3.8
8/14/2020	-91.0994	28.5292	-2	4	2035	529	3	249	3.8	0.012	0.152	-0.038	0.206	-2.4	4	-4	104	3	249	3.7
8/14/2020	-91.4727	28.9793	3	1	142	300	6	267	3.5	0.154	0.15	0.303	0.338	2.6	0.9	78	95	4	266	3.6
8/10/2020	-91.7529	29.37895	63	25	3593	1345	13	176	2.3	0.662	0.53	2.033	1.116	26.6	17.1	570	688	9	174	2.2
8/14/2020	-91.2831	29.0933	4	1	3596	770	7	275	4.7	0.231	0.198	0.207	0.34	4.8	2.1	-75	138	4	276	4.7
8/14/2020	-91.177	29.12019	12	8	815	396	7	272	4.4	0.108	0.136	0.169	0.224	18.8	10.4	66	128	4	272	4.3
8/10/2020	-92.0625	29.4442	149	39	-1530	751	15	194	2.6	3.376	1.416	10.324	2.581	156.1	42	1516	440	13	195	2.5
8/14/2020	-91.0812	28.4558	14	7	121	338	16	245	3.6	0.323	0.12	1.159	0.24	14.9	7	245	103	14	245	3.6
8/14/2020	-91.0344	28.43437	1	1	2586	960	2	252	3.6	0.863	0.642	2.025	0.952	0.6	1	433	297	1	254	3.7
8/14/2020	-91.4494	28.4488	6	29	-310	329	4	257	3.6	0.099	0.231	0.216	0.341	8.3	25.9	-1	92	2	257	3.5
8/20/2020	-91.617009	29.190222	106	71	-8016	4229	17	345	6	0.149	0.314	2.114	1.431	132	98.3	-3700	2973	15	344	6
8/10/2020	-91.617009	29.190222	160	59	2932	905	18	175	1.2	0.635	0.345	2.487	0.793	163.1	59.6	809	320	15	175	1.2
8/11/2020	-90.7233	28.9478	1	1	2062	1071	3	163	2.3	0.048	0.275	1.051	0.844	-0.1	0.6	45	310	2	162	2.3
8/19/2020	-90.5084	26.69618	11	2	-4689	1967	25	262	4	3.745	2.339	10.111	3.235	11	2.5	-44	2034	21	263	4
8/14/2020	-90.8636	28.5062	-4	5	-15739	10102	7	262	5	0.605	0.622	0.099	0.649	-1.1	4.7	1634	1191	4	253	3.9
8/14/2020	-90.8935	28.4459	3	1	1897	2312	4	256	3.7	-0.029	0.225	0.61	0.304	2.5	1	71	224	4	256	3.6
8/10/2020	-92.0121231	29.33436775	19	11	-1464	954	10	175	3	-0.092	0.329	0.219	0.555	22.7	12.2	-15	256	7	175	2.9
8/15/2020	-88.6649	29.2336	546	253	1327	430	17	330	5.2	1	1	3	1	767	328	1730	323	14	330	5.2
8/11/2020	-92.2934	28.2933	61	42	1742	843	20	179	1.1	0.158	0.274	0.571	0.389	51.6	41.8	254	280	15	179	1.1
8/11/2020	-91.666893	28.13609314	5	10	639	477	11	211	0.6	0.049	0.22	0.176	0.39	3.5	8.5	62	322	11	208	0.6
8/15/2020	-88.6834	29.1875	129	31	1396	423	12	321	5.9	0	0	2	1	106	35	173	498	10	320	5.8
8/10/2020	-91.8707	29.3322	537	287	293	348	13	190	1.8	2.678	1.332	6.589	1.695	531	286.7	369	214	13	190	1.8
8/20/2020	-91.8707	29.3322	161	61	7157	1368	22	7	4.7	6.593	4.865	11.542	4.704	162.8	63.2	9612	1275	20	7	4.7
8/14/2020	-91.1605	29.1114	1	19	1461	457	3	269	4.4	0.259	0.175	0.427	0.26	0.9	19.4	-120	135	3	269	4.3
8/16/2020	-89.2391	28.1599	21	37	19447	4793	22	360	4.1	8	3	38	9	-11	47	15334	6779	16	360	4
8/14/2020	-91.0449	28.4309	2	2	642	1011	5	248	3.5	0.114	0.248	-0.041	0.406	1.8	1.7	-78	260	5	248	3.5
8/16/2020	-89.2229	28.1695	50	35	18537	5547	23	5	4.2	16	4	50	8	131	32	30463	6720	19	5	4.2
8/16/2020	-89.5578	28.83156	48	29	3467	843	10	6	3.3	1	1	5	2	61	43	2244	990	7	5	3.2
8/16/2020	-89.0162	28.41539	137	25	13799	1840	26	15	3.3	3	2	17	5	146	32	13771	2459	22	15	3.3
8/16/2020	-88.9954	28.23497	-28	39	9864	4782	17	10	4	3	1	14	3	-14	41	10183	4334	14	10	4
8/14/2020	-90.8662	28.4216	2	15	-8653	2196	1	263	3.6	NA	NA	NA	NA	NA	NA	NA	NA	NA	NA	NA
8/19/2020	-90.2755	27.69157	58	14	10863	1996	22	301	2.9	5.362	1.715	24.54	4.15	56.2	13.3	7777	1847	18	301	2.9
8/14/2020	-91.0905	28.3915	1	1	-175	557	4	249	3.6	-0.016	0.139	0.095	0.148	0.8	0.9	-16	72	4	249	3.6
8/14/2020	-91.1459	28.4728	1	1	-393	502	4	237	3.7	-0.076	0.169	-0.01	0.222	0.8	0.5	194	160	4	237	3.6
8/14/2020	-91.1369	28.4255	0	3	-342	427	3	248	3.7	0.126	0.319	0.463	0.362	0	3.7	-4	185	2	247	3.6
8/11/2020	-91.7176	28.15536	0	1	-155	537	8	182	0.7	0.012	0.191	-0.031	0.196	0	0.5	36	134	7	182	0.6
8/11/2020	-91.9863982	27.87552744	0	1	2640	921	14	191	1.5	5.213	3.077	10.575	3.461	-0.3	0.5	1616	843	13	191	1.5
8/19/2020	-90.6486	27.79468	-41	13	11801	2620	14	310	3.9	0.3	0.181	2.277	0.693	-32.3	18.5	3301	2590	12	310	3.8
8/19/2020	-90.5189	27.77926	52	12	4873	1632	17	277	2.7	0.8	0.319	5.296	1.552	55	11.8	2141	883	14	280	2.6
8/14/2020	-91.4697	28.43035	36	17	-1259	957	13	259	3.6	6.29	4.313	5.611	1.974	36	16.9	1145	621	10	257	3.6
