# Supplementary material for: Excess methane emissions from shallow water platforms elevate the carbon intensity of US Gulf of Mexico oil and gas production
Source: Proc Natl Acad Sci U S A. 2023 Apr 3;120(15):e2215275120. doi: 10.1073/pnas.2215275120 (PMC10104567; doi:10.1073/pnas.2215275120)
Supplement: Supplementary file 3 — Dataset S02 (CSV) [file pnas.2215275120.sd02.csv]

Dataset 2 for Excess Methane Emissions from Shallow Water Platforms Elevate the Carbon Intensity of U.S. Gulf of Mexico Oil and Gas Production
Description
Facility level fluxes generated from Ayasse et al 2022: Spring Deployment
Data adapted from Ayasse et al. (2020). Please visit Ayasse et al. for the most current flux numbers
A. K. Ayasse, et al., Methane remote sensing and emission quantification of offshore shallow water oil and gas platforms in the Gulf of Mexico. Environ. Res. Lett. 17, 084039 (2022).
Column	Definition
CH4 (kg/hr)	mean collected by Ayasse et al. or average of the mean of independent samples collected within the same day
CH4 Uncertainty (kg/hr)	uncertainty reported by Ayasse et al. or standard deviation of the means of independent samples collected within the same day
Date	lat	lon	CH4 (kg/hr)	CH4 Uncertainty (kg/hr)
20210507	29.37895317	-91.75290604	1009.938437	524.4816821
20210429	28.9455	-90.0311	416.5764753	57.96659011
20210508	28.9455	-90.0311	636.2241941	99.19796328
20210429	29.101445	-89.978237	0	0
20210508	29.101445	-89.978237	2624.017599	259.3437785
20210427	28.94186111	-89.71566111	518.7898084	NA
20210503	28.94186111	-89.71566111	1128.548011	153.755374
20210427	29.39993477	-88.96971893	0	0
20210429	29.04695129	-90.16123962	0	0
20210429	28.9985	-89.959	2290.072978	1094.739285
20210508	28.9985	-89.959	594.2879489	211.3293716
20210507	28.86730194	-90.49061584	1411.669109	411.0514571
20210427	28.970704	-89.264139	0	0
20210427	29.140784	-89.608299	0	0
20210503	29.140784	-89.608299	0	0
20210507	29.1159	-91.8714	0	0
20210429	28.94644444	-89.70646111	1083.772183	121.3115107
20210503	28.94644444	-89.70646111	3341.633328	1654.552498
20210508	28.94644444	-89.70646111	1924.459678	418.3513953
20210507	29.190222	-91.617009	443.4634008	117.8333679
20210507	28.92848969	-90.35327911	2426.377942	850.0141442
20210429	28.92848969	-90.35327911	1474.944776	303.8969831
20210508	28.92848969	-90.35327911	1559.508029	116.3988786
20210507	28.954091	-90.960667	0	0
20210507	29.33436775	-92.01212311	0	0
20210507	29.332198	-91.870662	2349.080014	2441.829455
20210427	29.0756	-89.1648	0	0
20210427	29.1267	-89.3222	0	0
20210427	29.0894	-89.2858	1864.777942	NA
20210504	29.57061317	-89.51151127	140.0775967	39.27824222
20210508	29.57061317	-89.51151127	1095.156455	318.5873381
20210507	29.57061317	-89.51151127	3041.156125	1187.238959
20210508	29.07740478	-90.87071506	0	0
20210429	29.07740478	-90.87071506	0	0
20210507	29.07740478	-90.87071506	267.5993205	54.71622734
20210427	29.55830938	-89.32524543	0	0
20210504	29.55830938	-89.32524543	0	0
20210504	29.58592127	-89.53741197	0	0
20210503	29.58592127	-89.53741197	0	0
20210507	29.58592127	-89.53741197	0	0
20210427	29.2849	-89.0985	0	0
20210504	29.47387705	-89.62782841	0	0
20210429	29.11807539	-90.50281754	409.2423717	61.14253109
20210508	29.11807539	-90.50281754	628.3048288	14.63361005
20210427	29.04669502	-89.29177613	0	0
20210429	29.10373609	-90.15123279	0	0
20210504	29.10373609	-90.15123279	0	0
20210429	29.11362265	-90.48311182	708.3144632	96.46765957
20210504	29.37874368	-89.78554164	0	0
20210507	29.37874368	-89.78554164	0	0
20210429	29.06939573	-90.3251535	0	0
20210507	29.06939573	-90.3251535	0	0
20210507	29.45512042	-91.91952212	0	0
