# Supplementary material for: Excess methane emissions from shallow water platforms elevate the carbon intensity of US Gulf of Mexico oil and gas production
Source: Proc Natl Acad Sci U S A. 2023 Apr 3;120(15):e2215275120. doi: 10.1073/pnas.2215275120 (PMC10104567; doi:10.1073/pnas.2215275120)
Supplement: Supplementary file 4 — Dataset S03 (CSV) [file pnas.2215275120.sd03.csv]

Dataset 3 for Excess Methane Emissions from Shallow Water Platforms Elevate the Carbon Intensity of U.S. Gulf of Mexico Oil and Gas Production
Description
Facility level fluxes generated from Ayasse et al 2022: Fall Deployment
Data adapted from Ayasse et al. (2020). Please visit Ayasse et al. for the most current flux numbers
A. K. Ayasse, et al., Methane remote sensing and emission quantification of offshore shallow water oil and gas platforms in the Gulf of Mexico. Environ. Res. Lett. 17, 084039 (2022).
Column	Definition
CH4 (kg/hr)	(1) mean collected by Ayasse et al. or average of the mean of independent samples collected within the same day OR (2) daily non-detections inferred from platforms found within the central areas of the sampling footprint of Ayasse et al.
CH4 Uncertainty (kg/hr)	uncertainty reported by Ayasse et al. or standard deviation of the mean of independent samples collected within the same day
Date	lat	lon	CH4 (kg/hr)	CH4 Uncertainty (kg/hr)
20211019	29.113623	-90.483112	630.6462033	33.92869323
20211019	29.091039	-90.512762	303.1618915	15.90948856
20211021	29.091039	-90.512762	802.8776417	259.8222011
20211021	29.113623	-90.483112	915.5496221	283.7358476
20211021	29.106453	-90.458833	536.6707422	208.5969046
20211021	28.945532	-90.031138	2035.619866	572.9344143
20211021	28.9288	-90.3526	149.3728925	51.40191741
20211021	28.86721	-90.490228	1383.298375	379.8661293
20211021	29.570613	-89.511511	1069.173647	776.2079653
20211021	29.53074	-89.486433	82.09984728	49.58847684
20211021	29.451225	-89.403075	150.9582353	41.27733576
20211021	29.419132	-89.514065	360.4924845	140.6367466
20211022	30.261098	-88.023815	280.8934714	93.98523144
20211022	30.0845	-88.4965	159.3656883	97.70332329
20211022	29.564432	-89.337662	648.4063493	147.4036975
20211022	29.126709	-89.322229	47.85519815	17.29239366
20211022	28.9288	-90.3526	239.8175507	76.53477924
20211022	28.86721	-90.490228	121.7116433	49.83274481
20211025	29.3322	-91.8707	2442.124491	1073.607802
20211025	29.3788	-91.7531	126.5448724	58.39154943
20211025	29.190108	-91.617067	46.54821494	8.438858303
20211025	29.0617	-91.4462	1144.700695	134.9899472
20211025	29.0513	-91.4486	161.2229176	16.51878857
20211025	28.9541	-90.9607	1755.443149	183.0098453
20211025	29.026261	-90.843068	65.27394703	6.837505803
20211025	29.091039	-90.512762	728.36767	198.0782527
20211025	29.113623	-90.483112	112.0269996	20.1634145
20211025	29.1181	-90.5028	29.54054906	5.424958582
20211025	29.121388	-90.518261	104.3519641	20.59859689
20211025	29.2062	-90.5087	133.212295	20.73657259
20211025	29.222553	-90.480808	527.1909374	76.924119
20211025	29.126709	-89.322229	37.0656366	18.36229607
20211025	29.133369	-89.388201	1343.914416	1065.3144
20211025	29.451225	-89.403075	167.9282799	42.4183828
20211025	29.570613	-89.511511	1396.406085	745.5671318
20211026	29.570613	-89.511511	1291.132455	71.50319556
20211029	28.9541	-90.9607	1246.038856	80.87418085
20211029	29.1868	-90.667	715.2233604	94.24398957
20211029	29.100511	-90.628086	1040.858648	62.47210839
20211029	29.113623	-90.483112	1679.685902	73.40658684
20211029	29.2062	-90.5087	2840.918578	2738.848807
20211029	29.222553	-90.480808	454.5074473	15.50982928
20211029	29.047	-90.1625	1029.908201	64.65612392
20211029	28.9854	-90.1614	741.4172538	43.51881638
20211029	29.126709	-89.322229	183.7742676	14.74154017
20211029	29.133369	-89.388201	383.7685791	14.43343143
20211030	29.4551	-91.9195	467.9542496	42.38163868
20211030	29.4416	-92.062	1589.776201	133.1245863
20211030	29.3322	-91.8707	2155.392762	1227.750756
20211030	29.3788	-91.7531	301.6772491	15.76418995
20211030	29.190108	-91.617067	493.7365935	75.33973912
20211030	28.9541	-90.9607	685.343778	270.4352142
20211030	29.026261	-90.843068	130.9826013	13.56077593
20211031	29.247339	-89.049835	138.6736762	30.43818274
20211031	29.253345	-89.044779	107.477577	89.80119591
20211031	29.241093	-89.07631	208.7119318	38.72337634
20211031	29.284879	-89.098478	37.36790577	8.324640581
20211031	29.3544	-88.9345	244.695718	26.42967316
20211031	29.564432	-89.337662	198.4404127	24.9182089
20211101	29.75574	-92.55564	3755.82527	1092.675199
20211101	29.4551	-91.9195	288.6692971	65.66577111
20211101	29.4416	-92.062	1063.604852	238.3174354
20211101	29.3322	-91.8707	1516.469143	75.55122013
20211101	29.190108	-91.617067	322.6718352	47.72002617
20211101	29.0617	-91.4462	283.8902433	53.1084062
20211101	28.9541	-90.9607	203.4340161	31.36091098
20211101	29.026261	-90.843068	194.688686	28.66476662
20211101	28.86721	-90.490228	448.4916933	74.00317802
20211101	28.9288	-90.3526	266.4859569	72.5768847
20211102	29.247339	-89.049835	471.8916675	122.3143702
20211102	29.251929	-89.054167	3360.544566	341.6649108
20211102	29.253345	-89.044779	219.6089426	22.21345766
20211102	29.241093	-89.07631	4126.632187	5176.80702
20211102	29.248702	-89.086706	721.7295827	74.79662926
20211102	29.126709	-89.322229	52.05890675	6.889142443
20211102	29.133369	-89.388201	2468.425228	144.0850314
20211102	29.363778	-89.76976	1281.293008	984.9699221
20211102	29.420104	-89.502087	483.6828325	39.41317145
20211102	29.451225	-89.403075	3284.705012	62.47119469
20211102	29.574445	-89.452849	4930.064933	205.0496434
20211102	29.53074	-89.486433	4483.839318	226.2036623
20211102	29.570613	-89.511511	3759.114815	473.5816011
newday1	29.6936	-93.5975	0	0
newday2	29.6936	-93.5975	0	0
newday3	29.6936	-93.5975	0	0
newday4	29.6936	-93.5975	0	0
newday1	29.6863	-93.73	0	0
newday2	29.6863	-93.73	0	0
newday3	29.6863	-93.73	0	0
newday4	29.6863	-93.73	0	0
newday1	29.784753	-92.576244	0	0
newday2	29.784753	-92.576244	0	0
newday3	29.784753	-92.576244	0	0
newday1	29.727247	-91.733025	0	0
newday2	29.727247	-91.733025	0	0
newday3	29.727247	-91.733025	0	0
newday1	29.719696	-91.699905	0	0
newday2	29.719696	-91.699905	0	0
newday3	29.719696	-91.699905	0	0
newday1	29.586366	-91.738108	0	0
newday2	29.586366	-91.738108	0	0
newday3	29.586366	-91.738108	0	0
newday1	29.4732	-92.0487	0	0
newday2	29.4732	-92.0487	0	0
newday3	29.4732	-92.0487	0	0
newday1	29.3489	-91.9885	0	0
newday2	29.3489	-91.9885	0	0
newday3	29.3489	-91.9885	0	0
newday1	29.3108	-91.5367	0	0
newday2	29.3108	-91.5367	0	0
newday3	29.3108	-91.5367	0	0
newday4	29.3108	-91.5367	0	0
newday1	29.3066	-91.5344	0	0
newday2	29.3066	-91.5344	0	0
newday3	29.3066	-91.5344	0	0
newday4	29.3066	-91.5344	0	0
newday1	29.1208	-91.1769	0	0
newday2	29.1208	-91.1769	0	0
newday3	29.1208	-91.1769	0	0
newday4	29.1208	-91.1769	0	0
newday1	28.98	-90.9488	0	0
newday2	28.98	-90.9488	0	0
newday3	28.98	-90.9488	0	0
newday1	29.1558	-90.6344	0	0
newday2	29.1558	-90.6344	0	0
newday3	29.1558	-90.6344	0	0
newday4	29.1558	-90.6344	0	0
newday1	29.1053	-90.6533	0	0
newday2	29.1053	-90.6533	0	0
newday1	29.0889	-90.6823	0	0
newday2	29.0889	-90.6823	0	0
newday3	29.0889	-90.6823	0	0
newday4	29.0889	-90.6823	0	0
newday1	29.213356	-90.501978	0	0
newday2	29.213356	-90.501978	0	0
newday3	29.213356	-90.501978	0	0
newday1	29.2171	-90.4788	0	0
newday2	29.2171	-90.4788	0	0
newday3	29.2171	-90.4788	0	0
newday1	29.1319	-90.4626	0	0
newday2	29.1319	-90.4626	0	0
newday3	29.1319	-90.4626	0	0
newday1	29.0564	-90.533	0	0
newday2	29.0564	-90.533	0	0
newday3	29.0564	-90.533	0	0
newday1	29.238565	-90.338424	0	0
newday2	29.238565	-90.338424	0	0
newday3	29.238565	-90.338424	0	0
newday1	29.243269	-90.22758	0	0
newday2	29.243269	-90.22758	0	0
newday3	29.243269	-90.22758	0	0
newday1	28.9386	-90.435	0	0
newday2	28.9386	-90.435	0	0
newday3	28.9386	-90.435	0	0
newday1	29.1037	-90.1512	0	0
newday2	29.1037	-90.1512	0	0
newday3	29.1037	-90.1512	0	0
newday1	29.0739	-90.1722	0	0
newday1	29.0362	-90.1682	0	0
newday2	29.0362	-90.1682	0	0
newday3	29.0362	-90.1682	0	0
newday1	28.9785	-90.1763	0	0
newday2	28.9785	-90.1763	0	0
newday1	28.9382	-90.1736	0	0
newday2	28.9382	-90.1736	0	0
newday3	28.9382	-90.1736	0	0
newday1	29.0948	-89.9421	0	0
newday2	29.0948	-89.9421	0	0
newday3	29.0948	-89.9421	0	0
newday1	29.405408	-89.778464	0	0
newday1	29.379844	-89.817844	0	0
newday1	29.3787	-89.7855	0	0
newday2	29.3787	-89.7855	0	0
newday1	29.3919	-89.7951	0	0
newday1	29.3707	-89.7929	0	0
newday2	29.3707	-89.7929	0	0
newday1	29.36232	-89.808154	0	0
newday2	29.36232	-89.808154	0	0
newday1	29.358608	-89.778816	0	0
newday2	29.358608	-89.778816	0	0
newday1	29.3523	-89.7862	0	0
newday2	29.3523	-89.7862	0	0
newday1	29.1485	-89.6759	0	0
newday2	29.1485	-89.6759	0	0
newday3	29.1485	-89.6759	0	0
newday1	29.1408	-89.6083	0	0
newday2	29.1408	-89.6083	0	0
newday3	29.1408	-89.6083	0	0
newday1	29.1214	-89.5473	0	0
newday2	29.1214	-89.5473	0	0
newday3	29.1214	-89.5473	0	0
newday4	29.1214	-89.5473	0	0
newday1	29.126	-89.4019	0	0
newday2	29.126	-89.4019	0	0
newday3	29.126	-89.4019	0	0
newday1	29.153422	-89.344005	0	0
newday2	29.153422	-89.344005	0	0
newday1	29.132367	-89.30707	0	0
newday2	29.132367	-89.30707	0	0
newday3	29.132367	-89.30707	0	0
newday1	29.046743	-89.291765	0	0
newday2	29.046743	-89.291765	0	0
newday1	29.03926	-89.282508	0	0
newday2	29.03926	-89.282508	0	0
newday1	29.038148	-89.245951	0	0
newday1	28.997989	-89.248154	0	0
newday2	28.997989	-89.248154	0	0
newday3	28.997989	-89.248154	0	0
newday1	28.9979	-89.2643	0	0
newday2	28.9979	-89.2643	0	0
newday3	28.9979	-89.2643	0	0
newday1	28.9848	-89.2686	0	0
newday2	28.9848	-89.2686	0	0
newday3	28.9848	-89.2686	0	0
newday1	28.9698	-89.2453	0	0
newday2	28.9698	-89.2453	0	0
newday3	28.9698	-89.2453	0	0
newday1	28.9709	-89.2644	0	0
newday2	28.9709	-89.2644	0	0
newday3	28.9709	-89.2644	0	0
newday1	29.2016	-89.0436	0	0
newday2	29.2016	-89.0436	0	0
newday1	29.2339	-89.0515	0	0
newday2	29.2339	-89.0515	0	0
newday1	29.2589	-89.0485	0	0
newday2	29.2589	-89.0485	0	0
newday1	29.3019	-89.0547	0	0
newday2	29.3019	-89.0547	0	0
newday1	29.3593	-88.9346	0	0
newday1	29.4001	-88.9607	0	0
newday1	29.4087	-88.9586	0	0
newday1	29.3921	-88.9936	0	0
newday1	29.4058	-88.9944	0	0
newday1	29.4039	-89.0045	0	0
newday1	29.3984	-89.0123	0	0
newday1	29.4063	-89.02	0	0
newday1	29.4005	-89.0738	0	0
newday1	29.4233	-89.0277	0	0
newday1	29.4504	-89.0254	0	0
newday1	29.4686	-88.9501	0	0
newday1	29.578488	-89.116798	0	0
newday1	29.552595	-89.135827	0	0
newday1	29.575873	-89.149296	0	0
newday1	29.558309	-89.325245	0	0
newday2	29.558309	-89.325245	0	0
newday1	29.5626	-89.4746	0	0
newday2	29.5626	-89.4746	0	0
newday3	29.5626	-89.4746	0	0
newday1	29.585921	-89.537412	0	0
newday2	29.585921	-89.537412	0	0
newday3	29.585921	-89.537412	0	0
newday1	29.5808	-89.54097	0	0
newday2	29.5808	-89.54097	0	0
newday1	29.64277	-89.567448	0	0
newday2	29.64277	-89.567448	0	0
newday3	29.64277	-89.567448	0	0
newday1	29.692238	-89.366906	0	0
newday2	29.692238	-89.366906	0	0
newday3	29.692238	-89.366906	0	0
newday1	29.769706	-89.378363	0	0
newday2	29.769706	-89.378363	0	0
newday3	29.769706	-89.378363	0	0
newday1	30.189	-88.1631	0	0
newday1	30.188183	-88.121827	0	0
newday1	30.179027	-88.077417	0	0
newday1	30.240789	-88.016661	0	0
newday1	30.254756	-88.052362	0	0
newday1	30.296425	-88.045297	0	0
newday1	29.75574	-92.55564	0	0
newday2	29.75574	-92.55564	0	0
newday1	29.4416	-92.062	0	0
newday1	29.4551	-91.9195	0	0
newday1	29.3788	-91.7531	0	0
newday1	29.0513	-91.4486	0	0
newday2	29.0513	-91.4486	0	0
newday1	29.0617	-91.4462	0	0
newday1	29.077405	-90.870715	0	0
newday2	29.077405	-90.870715	0	0
newday3	29.077405	-90.870715	0	0
newday4	29.077405	-90.870715	0	0
newday1	29.026261	-90.843068	0	0
newday1	29.1868	-90.667	0	0
newday2	29.1868	-90.667	0	0
newday3	29.1868	-90.667	0	0
newday1	29.100511	-90.628086	0	0
newday1	29.222553	-90.480808	0	0
newday1	29.121388	-90.518261	0	0
newday2	29.121388	-90.518261	0	0
newday3	29.121388	-90.518261	0	0
newday1	29.1181	-90.5028	0	0
newday2	29.1181	-90.5028	0	0
newday3	29.1181	-90.5028	0	0
newday1	28.9288	-90.3526	0	0
newday1	28.86721	-90.490228	0	0
newday1	29.047	-90.1625	0	0
newday2	29.047	-90.1625	0	0
newday1	28.9854	-90.1614	0	0
newday2	28.9854	-90.1614	0	0
newday1	29.1011	-89.9785	0	0
newday2	29.1011	-89.9785	0	0
newday3	29.1011	-89.9785	0	0
newday1	28.99863	-89.959178	0	0
newday2	28.99863	-89.959178	0	0
newday3	28.99863	-89.959178	0	0
newday4	28.99863	-89.959178	0	0
newday1	28.945532	-90.031138	0	0
newday2	28.945532	-90.031138	0	0
newday3	28.945532	-90.031138	0	0
newday1	29.375364	-89.773191	0	0
newday2	29.375364	-89.773191	0	0
newday1	29.027977	-89.282362	0	0
newday2	29.027977	-89.282362	0	0
newday3	29.027977	-89.282362	0	0
newday1	29.001327	-89.305514	0	0
newday2	29.001327	-89.305514	0	0
newday1	28.991273	-89.26543	0	0
newday2	28.991273	-89.26543	0	0
newday3	28.991273	-89.26543	0	0
newday1	29.248702	-89.086706	0	0
newday1	29.284879	-89.098478	0	0
newday1	29.419132	-89.514065	0	0
newday2	29.419132	-89.514065	0	0
newday1	29.574445	-89.452849	0	0
newday2	29.574445	-89.452849	0	0
newday1	29.53074	-89.486433	0	0
newday1	28.9424	-89.7174	0	0
newday2	28.9424	-89.7174	0	0
newday3	28.9424	-89.7174	0	0
newday1	28.9472	-89.7072	0	0
newday2	28.9472	-89.7072	0	0
newday3	28.9472	-89.7072	0	0
newday4	28.9472	-89.7072	0	0
newday1	29.251929	-89.054167	0	0
newday1	29.420104	-89.502087	0	0
newday2	29.420104	-89.502087	0	0
